# Supplementary material for: 7-Ketocholesterol Effects on Osteogenic Differentiation of Adipose Tissue-Derived Mesenchymal Stem Cells
Source: Int J Mol Sci. 2024 Oct 23;25(21):11380. doi: 10.3390/ijms252111380 (PMC11545361; doi:10.3390/ijms252111380)
Supplement: Supplementary file 1 [file ijms-25-11380-s001.zip]

Archive with 1 entries (1 files):
- ijms-3231318-supplementary.pdf
